# Supplementary material for: Feasibility of Whole RNA Sequencing from Single-Cell mRNA Amplification
Source: Genet Res Int. 2013 Dec 23;2013:724124. doi: 10.1155/2013/724124 (PMC3885331; doi:10.1155/2013/724124)
Supplement: Supplementary file 1 — Table S1: FPKM table. Table S2: Gene expression table. Table S3: Transcript expression table. Table S4: Splicing expression table. Table S5: Gene analysis table. Table S6: Internal control gene expression table. [file 724124.f1.zip]

Archive with 7 entries (7 files):
- 3_Supplemental_Table/Supplemental_Table_1(FPKM).xlsx
- 3_Supplemental_Table/Supplemental_Table_2(genes).xlsx
- 3_Supplemental_Table/Supplemental_Table_3(transcript).xlsx
- 3_Supplemental_Table/Supplemental_Table_4(splicing).xlsx
- 3_Supplemental_Table/Supplemental_Table_5(input_into_BRB).xlsx
- 3_Supplemental_Table/Supplemental_Table_6 (internal control).xlsx
- 3_Supplemental_Table/~$Supplemental_Table_1(FPKM).xlsx
